# Supplementary material for: Invading and Expanding: Range Dynamics and Ecological Consequences of the Greater White-Toothed Shrew (Crocidura russula) Invasion in Ireland
Source: PLoS One. 2014 Jun 23;9(6):e100403. doi: 10.1371/journal.pone.0100403 (PMC4067332; doi:10.1371/journal.pone.0100403)
Supplement: Table S1 — Positive and negative records of Crocidura russula used to estimate the range expansion between 2008 and 2013. The year and co-ordinates of positive (1) and negative (0) records of C. russula in Ireland. Data was obtained from the National Biodiversity Database Centre (NBDC) in Ireland, and through live-trapping, and from bird of prey pellet and nest inspection data (this study). (XLSX) [file pone.0100403.s008.xlsx]

## Sheet: Sheet1
ID	Year	Lat	Long	Presence	Source
1	2012	52.314	-7.95109	1	Live-Trapping
2	2012	52.312	-7.95702	1	Live-Trapping
3	2012	52.172	-8.0233	1	Live-Trapping
4	2012	52.1741	-8.02394	1	Live-Trapping
5	2012	52.1352	-8.02475	0	Live-Trapping
6	2012	52.1428	-8.09399	0	Live-Trapping
7	2012	52.0838	-8.07536	0	Live-Trapping
8	2012	52.0779	-8.05003	0	Live-Trapping
9	2012	52.1977	-8.39804	0	Live-Trapping
10	2012	52.1788	-8.41255	0	Live-Trapping
11	2012	52.156	-7.78926	0	Live-Trapping
12	2012	52.1891	-7.74411	0	Live-Trapping
13	2012	52.3033	-7.78054	1	Live-Trapping
14	2012	52.2967	-7.83818	1	Live-Trapping
15	2012	52.269	-7.61938	0	Live-Trapping
16	2012	52.2603	-7.65948	0	Live-Trapping
17	2012	52.3837	-7.60322	1	Live-Trapping
18	2012	52.3843	-7.66766	1	Live-Trapping
19	2012	52.1955	-8.17831	1	Live-Trapping
20	2012	52.3143	-8.18249	1	Live-Trapping
21	2012	52.2761	-8.19576	1	Live-Trapping
22	2012	52.1665	-8.06437	0	Live-Trapping
23	2012	52.2762	-8.3666	1	Live-Trapping
24	2012	52.3455	-8.40161	1	Live-Trapping
25	2012	52.3483	-8.40216	1	Live-Trapping
26	2012	52.4502	-8.47554	1	Live-Trapping
27	2012	52.3968	-8.66161	0	Live-Trapping
28	2012	52.2602	-8.6268	1	Live-Trapping
29	2012	52.2524	-8.76732	0	Live-Trapping
30	2012	52.1894	-8.80151	0	Live-Trapping
31	2012	52.1958	-8.62473	1	Live-Trapping
32	2012	52.1608	-8.64718	1	Live-Trapping
33	2012	52.1655	-8.55234	1	Live-Trapping
34	2012	52.0982	-8.20314	0	Live-Trapping
35	2012	52.1154	-8.37445	0	Live-Trapping
36	2012	52.1214	-8.48627	0	Live-Trapping
37	2012	52.0761	-8.62157	0	Live-Trapping
38	2012	52.1144	-8.78656	0	Live-Trapping
39	2012	52.1089	-7.96935	0	Live-Trapping
40	2012	52.1207	-7.81835	0	Live-Trapping
41	2012	52.4112	-8.82999	0	Live-Trapping
42	2012	52.4769	-8.79233	0	Live-Trapping
43	2012	52.4727	-8.65707	0	Live-Trapping
44	2012	52.381	-8.49819	1	Live-Trapping
45	2012	52.5418	-8.79056	0	Live-Trapping
46	2012	52.6109	-8.85717	0	Live-Trapping
47	2012	52.6235	-8.70356	1	Live-Trapping
48	2012	52.6235	-8.70349	1	Live-Trapping
49	2012	52.5597	-8.7194	1	Live-Trapping
50	2012	52.3012	-7.46728	0	Live-Trapping
51	2012	52.3841	-7.50341	1	Live-Trapping
52	2012	52.4363	-7.49262	1	Live-Trapping
53	2012	52.5449	-7.50409	1	Live-Trapping
54	2012	52.5346	-7.33824	0	Live-Trapping
55	2012	52.4917	-7.35954	0	Live-Trapping
56	2012	52.3972	-7.31522	0	Live-Trapping
57	2012	52.2923	-7.32826	0	Live-Trapping
58	2012	52.7184	-7.44725	1	Live-Trapping
59	2012	52.7224	-7.31817	0	Live-Trapping
60	2012	52.6371	-7.33359	1	Live-Trapping
61	2012	52.6373	-7.33846	1	Live-Trapping
62	2012	52.5429	-7.24265	0	Live-Trapping
63	2012	52.6226	-7.16028	0	Live-Trapping
64	2012	52.7081	-7.21407	0	Live-Trapping
65	2012	52.802	-7.36117	1	Live-Trapping
66	2012	52.7848	-7.25173	0	Live-Trapping
67	2012	52.8894	-7.21291	0	Live-Trapping
68	2012	52.9242	-7.39074	0	Live-Trapping
69	2012	52.8404	-7.45304	1	Live-Trapping
70	2012	52.9214	-7.48653	1	Live-Trapping
71	2012	52.9087	-7.65505	1	Live-Trapping
72	2012	52.8329	-7.63316	1	Live-Trapping
73	2012	52.8323	-7.63502	1	Live-Trapping
74	2012	52.9792	-7.36691	0	Live-Trapping
75	2012	52.9832	-7.4851	0	Live-Trapping
76	2012	52.987	-7.59519	1	Live-Trapping
77	2012	52.9898	-7.76178	1	Live-Trapping
78	2012	53.0596	-7.88303	0	Live-Trapping
79	2012	53.0712	-7.7694	0	Live-Trapping
80	2012	53.0963	-7.69862	0	Live-Trapping
81	2012	53.0674	-7.44844	0	Live-Trapping
82	2012	53.0882	-8.10998	0	Live-Trapping
83	2012	53.0304	-8.2392	1	Live-Trapping
84	2012	53.02	-8.03991	1	Live-Trapping
85	2012	52.9971	-7.96593	1	Live-Trapping
86	2012	53.1153	-8.25986	0	Live-Trapping
87	2012	53.0752	-8.34677	0	Live-Trapping
88	2012	52.9966	-8.36329	0	Live-Trapping
89	2012	52.9531	-8.35042	0	Live-Trapping
90	2012	52.9264	-8.50576	0	Live-Trapping
91	2012	52.7946	-8.48032	0	Live-Trapping
92	2012	52.756	-8.5759	0	Live-Trapping
93	2012	52.6931	-8.69585	0	Live-Trapping
94	2012	53.0267	-7.97862	1	Live-Trapping
95	2012	53.0548	-7.96042	0	Live-Trapping
96	2012	52.9284	-7.46356	1	Live-Trapping
97	2012	52.9251	-7.46046	1	Live-Trapping
98	2012	52.9256	-7.46125	1	Live-Trapping
99	2012	52.9251	-7.43739	1	Live-Trapping
100	2012	52.9238	-7.43993	1	Live-Trapping
101	2012	52.6247	-7.30732	0	Live-Trapping
102	2012	52.6189	-7.26049	0	Live-Trapping
103	2012	52.6457	-7.35008	0	Live-Trapping
104	2012	52.6241	-7.40811	1	Live-Trapping
105	2012	52.6265	-7.39377	1	Live-Trapping
106	2012	52.6092	-7.53505	1	Live-Trapping
107	2012	52.631	-7.69788	1	Live-Trapping
108	2012	52.7668	-7.93913	1	Live-Trapping
109	2012	52.915	-7.94083	1	Live-Trapping
110	2012	52.6366	-8.14743	1	Live-Trapping
111	2012	52.6419	-8.3748	1	Live-Trapping
112	2012	52.6198	-7.95326	1	Live-Trapping
113	2012	52.4666	-7.97614	1	Live-Trapping
114	2012	52.5337	-8.19005	1	Live-Trapping
115	2012	52.6149	-8.75027	1	Live-Trapping
116	2012	52.6055	-8.81216	0	Live-Trapping
117	2012	52.1615	-8.67484	1	Live-Trapping
118	2012	52.1612	-8.67444	1	Live-Trapping
119	2012	52.1413	-8.71483	0	Live-Trapping
120	2012	52.1688	-8.71761	0	Live-Trapping
121	2012	53.0061	-7.96844	1	Live-Trapping
122	2012	53.0043	-7.96439	1	Live-Trapping
123	2012	52.7424	-7.75261	1	Live-Trapping
124	2012	52.7031	-8.02263	1	Live-Trapping
125	2013	52.1741	-8.02394	1	Live-Trapping
126	2013	52.1352	-8.02475	1	Live-Trapping
127	2013	52.1428	-8.09399	1	Live-Trapping
128	2013	52.1186	-8.02865	1	Live-Trapping
129	2013	52.1235	-8.07323	0	Live-Trapping
130	2013	52.1062	-8.09343	0	Live-Trapping
131	2013	52.1091	-8.06836	0	Live-Trapping
132	2013	52.6055	-8.81216	0	Live-Trapping
133	2013	52.3012	-7.46728	0	Live-Trapping
134	2013	52.579	-8.84723	0	Live-Trapping
135	2013	52.6149	-8.75027	1	Live-Trapping
136	2013	53.0548	-7.96042	1	Live-Trapping
137	2013	53.0724	-7.93854	0	Live-Trapping
138	2013	53.0724	-7.97592	0	Live-Trapping
139	2013	53.0944	-7.98264	0	Live-Trapping
140	2013	53.0061	-7.96844	1	Live-Trapping
141	2013	52.6189	-7.26049	0	Live-Trapping
142	2013	52.6247	-7.30732	1	Live-Trapping
143	2013	52.5996	-7.26251	0	Live-Trapping
144	2013	52.6371	-7.33359	1	Live-Trapping
147	2010	52.423	-8.73043	0	NBDC
148	2010	52.5123	-8.73435	0	NBDC
149	2010	52.4276	-8.57528	0	NBDC
150	2010	52.5118	-8.58392	0	NBDC
151	2010	52.4235	-8.43721	0	NBDC
152	2010	52.5115	-8.43389	1	NBDC
153	2010	52.4298	-8.29389	0	NBDC
154	2010	52.5117	-8.29523	0	NBDC
155	2010	52.427	-8.13496	1	NBDC
156	2010	52.5126	-8.14133	0	NBDC
157	2010	52.423	-7.99125	0	NBDC
158	2010	52.5125	-7.99938	0	NBDC
159	2010	52.4238	-7.8412	0	NBDC
160	2010	52.5151	-7.84465	1	NBDC
161	2010	52.4274	-7.70466	0	NBDC
162	2010	52.5167	-7.69359	0	NBDC
163	2010	52.61	-8.29176	0	NBDC
164	2010	52.6104	-8.12705	0	NBDC
165	2010	52.6062	-7.99899	1	NBDC
166	2010	52.6029	-7.84951	0	NBDC
167	2010	52.608	-7.69569	1	NBDC
168	2010	52.4277	-7.53523	0	NBDC
169	2010	52.5156	-7.54553	0	NBDC
170	2010	52.6017	-7.55587	0	NBDC
171	2010	52.4264	-7.41022	0	NBDC
172	2010	52.5178	-7.40097	0	NBDC
173	2010	52.6039	-7.40798	0	NBDC
174	2010	52.7002	-7.84686	1	NBDC
175	2010	52.7864	-7.84764	1	NBDC
176	2010	52.8765	-7.84254	1	NBDC
177	2010	52.6987	-7.7146	1	NBDC
178	2010	52.7826	-7.69851	1	NBDC
179	2010	52.875	-7.69341	0	NBDC
180	2010	52.6951	-7.55266	0	NBDC
181	2010	52.7819	-7.54599	0	NBDC
182	2010	52.8742	-7.54909	0	NBDC
183	2010	52.7069	-7.40456	0	NBDC
184	2010	52.7875	-7.40497	0	NBDC
185	2010	52.8706	-7.39917	0	NBDC
186	2010	52.2485	-8.72926	0	NBDC
187	2010	52.334	-8.72122	0	NBDC
188	2010	52.2452	-8.58034	0	NBDC
189	2010	52.3344	-8.57515	0	NBDC
190	2010	52.256	-8.43274	0	NBDC
191	2010	52.3323	-8.4352	0	NBDC
192	2010	52.2453	-8.28238	0	NBDC
193	2010	52.3361	-8.29308	0	NBDC
194	2010	52.2424	-8.13534	0	NBDC
195	2010	52.3356	-8.13722	0	NBDC
196	2010	52.2664	-7.9839	0	NBDC
197	2010	52.3329	-7.99649	1	NBDC
198	2010	52.2468	-7.82997	0	NBDC
199	2010	52.337	-7.84691	0	NBDC
200	2010	52.6036	-8.44096	1	NBDC
201	2010	52.6981	-8.29143	0	NBDC
202	2010	52.7945	-8.28936	0	NBDC
203	2010	52.8779	-8.28523	0	NBDC
204	2010	52.6924	-8.13891	1	NBDC
205	2010	52.7843	-8.1438	0	NBDC
206	2010	52.8745	-8.14613	0	NBDC
207	2010	52.695	-7.99511	0	NBDC
208	2010	52.7841	-7.98394	0	NBDC
209	2010	52.8772	-7.99118	0	NBDC
210	2010	52.6003	-8.72934	0	NBDC
211	2010	52.6031	-8.58098	0	NBDC
212	2010	52.6986	-8.52691	0	NBDC
213	2010	52.6976	-8.44253	0	NBDC
214	2010	52.7843	-8.43266	1	NBDC
215	2010	52.8755	-8.40195	0	NBDC
216	2010	52.9693	-8.26809	0	NBDC
217	2010	52.9673	-8.14547	0	NBDC
218	2010	52.9735	-7.99864	0	NBDC
219	2010	52.9659	-7.83996	0	NBDC
220	2010	52.9615	-7.69366	0	NBDC
221	2010	52.9893	-7.54564	0	NBDC
222	2010	52.9761	-7.4024	0	NBDC
223	2010	52.1552	-7.69764	0	NBDC
224	2010	52.2488	-7.7056	0	NBDC
225	2010	52.342	-7.68437	0	NBDC
226	2010	52.1535	-7.55709	0	NBDC
227	2010	52.2535	-7.48922	0	NBDC
228	2010	52.3338	-7.55026	0	NBDC
229	2010	52.1578	-7.40613	0	NBDC
230	2010	52.2492	-7.40269	0	NBDC
231	2010	52.3319	-7.40816	0	NBDC
232	2010	52.1538	-7.25655	0	NBDC
233	2010	52.2457	-7.2618	0	NBDC
234	2010	52.3355	-7.25921	0	NBDC
235	2010	52.4238	-7.2399	0	NBDC
236	2010	52.5095	-7.25932	0	NBDC
237	2010	52.6006	-7.24918	0	NBDC
238	2010	52.6964	-7.24792	0	NBDC
239	2010	52.7817	-7.25324	0	NBDC
240	2010	52.872	-7.23505	0	NBDC
241	2010	52.9737	-7.25222	0	NBDC
242	2010	52.1845	-8.67992	0	NBDC
243	2010	52.1896	-8.5791	0	NBDC
244	2010	52.1532	-8.43183	0	NBDC
245	2010	52.1556	-8.28421	0	NBDC
246	2010	52.1597	-8.13387	0	NBDC
247	2010	52.1597	-7.99954	0	NBDC
248	2010	52.1589	-7.84287	0	NBDC
249	2010	52.1822	-7.11761	0	NBDC
250	2010	52.2443	-7.12084	0	NBDC
251	2010	52.3672	-7.11447	0	NBDC
252	2010	52.4251	-7.08454	0	NBDC
253	2010	52.5318	-7.11522	0	NBDC
254	2010	52.5991	-7.09322	0	NBDC
255	2010	52.6918	-7.10553	0	NBDC
256	2010	52.782	-7.10866	0	NBDC
257	2010	52.8722	-7.09486	0	NBDC
258	2010	52.9651	-7.1058	0	NBDC
259	2010	52.1958	-6.89967	0	NBDC
260	2010	52.2466	-6.96611	0	NBDC
261	2010	52.3349	-6.96588	0	NBDC
262	2010	52.4344	-6.96106	0	NBDC
263	2010	52.5151	-6.94785	0	NBDC
264	2010	52.5992	-6.95456	0	NBDC
265	2010	52.6891	-6.96231	0	NBDC
266	2010	52.7803	-6.95199	0	NBDC
267	2010	52.8754	-6.9315	0	NBDC
268	2010	52.9666	-6.95627	0	NBDC
269	2011	53.0521	-8.21619	0	NBDC
270	2011	53.0574	-8.14439	0	NBDC
271	2011	53.0518	-7.99458	0	NBDC
272	2011	53.0527	-7.82784	0	NBDC
273	2011	53.0621	-7.69951	0	NBDC
274	2011	53.0536	-7.55063	0	NBDC
275	2011	53.0501	-7.4012	0	NBDC
276	2011	53.0526	-7.24119	0	NBDC
277	2011	53.0497	-7.09303	0	NBDC
278	2011	53.0533	-6.93231	0	NBDC
279	2011	53.1413	-8.28954	0	NBDC
280	2011	53.2313	-8.29248	0	NBDC
281	2011	53.3286	-8.28956	0	NBDC
282	2011	53.4103	-8.29693	0	NBDC
283	2011	53.2412	-8.14427	0	NBDC
284	2011	53.322	-8.14222	0	NBDC
285	2011	53.4124	-8.14817	0	NBDC
286	2011	53.1433	-8.12685	0	NBDC
287	2011	53.1451	-7.9937	0	NBDC
288	2011	53.3234	-7.99125	0	NBDC
289	2011	53.2351	-7.94739	0	NBDC
290	2011	53.4118	-7.9885	0	NBDC
291	2011	53.1438	-7.84635	0	NBDC
292	2011	53.3313	-7.84011	0	NBDC
293	2011	53.4156	-7.84019	0	NBDC
294	2011	53.2515	-7.83189	0	NBDC
295	2011	53.2378	-7.6879	0	NBDC
296	2011	53.328	-7.69457	0	NBDC
297	2011	53.4122	-7.68787	0	NBDC
298	2011	53.1462	-7.67654	0	NBDC
299	2011	53.1465	-7.54186	0	NBDC
300	2011	53.2362	-7.54928	0	NBDC
301	2011	53.3271	-7.53694	0	NBDC
302	2011	53.41	-7.54388	0	NBDC
303	2011	53.1453	-7.39234	0	NBDC
304	2011	53.2369	-7.39056	0	NBDC
305	2011	53.4158	-7.38975	0	NBDC
306	2011	53.3223	-7.37754	0	NBDC
307	2011	53.1473	-7.24534	0	NBDC
308	2011	53.249	-7.24284	0	NBDC
309	2011	53.3391	-7.24372	0	NBDC
310	2011	53.1543	-7.10135	0	NBDC
311	2011	53.2312	-7.09526	0	NBDC
312	2011	52.5278	-8.79928	0	NBDC
313	2011	52.5249	-8.78223	0	NBDC
314	2011	52.5134	-8.7528	0	NBDC
315	2011	52.4979	-8.79713	0	NBDC
316	2011	52.5019	-8.79785	0	NBDC
317	2011	52.5545	-8.99571	0	NBDC
318	2011	52.5551	-9.00788	0	NBDC
319	2011	52.5611	-9.02988	0	NBDC
320	2011	52.541	-9.03931	0	NBDC
321	2011	52.5356	-8.99251	0	NBDC
322	2011	52.515	-8.07743	0	NBDC
323	2011	52.5178	-8.08825	0	NBDC
324	2011	52.51	-8.09774	1	NBDC
325	2011	52.5002	-8.11087	0	NBDC
326	2011	52.503	-8.06445	0	NBDC
327	2011	52.5647	-7.86064	1	NBDC
328	2011	52.58	-7.86502	1	NBDC
329	2011	52.633	-7.8043	1	NBDC
330	2011	52.5926	-7.83104	0	NBDC
331	2011	52.5719	-7.85177	1	NBDC
332	2011	52.5278	-8.79928	0	NBDC
333	2011	52.5249	-8.78223	0	NBDC
334	2011	52.5134	-8.7528	0	NBDC
335	2011	52.4979	-8.79713	0	NBDC
336	2011	52.5019	-8.79785	0	NBDC
337	2011	52.5545	-8.99571	0	NBDC
338	2011	52.5551	-9.00788	0	NBDC
339	2011	52.5611	-9.02988	0	NBDC
340	2011	52.541	-9.03931	0	NBDC
341	2011	52.5356	-8.99251	0	NBDC
342	2011	52.515	-8.07743	1	NBDC
343	2011	52.5178	-8.08825	0	NBDC
344	2011	52.51	-8.09774	1	NBDC
345	2011	52.5002	-8.11087	1	NBDC
346	2011	52.503	-8.06445	1	NBDC
347	2011	52.5647	-7.86064	1	NBDC
348	2011	52.58	-7.86502	1	NBDC
349	2011	52.633	-7.8043	1	NBDC
350	2011	52.5926	-7.83104	1	NBDC
351	2011	52.5719	-7.85177	1	NBDC
352	2011	53.8683	-8.1607	0	NBDC
353	2011	53.7755	-8.25017	0	NBDC
354	2011	53.6797	-8.19706	0	NBDC
355	2011	53.5974	-8.21186	0	NBDC
356	2011	53.5164	-8.23999	0	NBDC
357	2011	53.5046	-8.43263	0	NBDC
358	2011	53.5047	-8.59344	0	NBDC
359	2011	53.5063	-8.68704	0	NBDC
360	2011	53.5911	-8.71397	0	NBDC
361	2011	53.5921	-8.59444	0	NBDC
362	2011	53.5981	-8.45221	0	NBDC
363	2011	53.6812	-8.44962	0	NBDC
364	2011	53.6801	-8.59486	0	NBDC
365	2011	53.6812	-8.73986	0	NBDC
366	2011	53.7735	-8.75176	0	NBDC
367	2011	53.7958	-8.60146	0	NBDC
368	2011	53.7715	-8.43193	0	NBDC
369	2011	53.8658	-8.41539	0	NBDC
370	2011	53.8631	-8.59526	0	NBDC
371	2011	53.8634	-8.75377	0	NBDC
372	2011	53.4158	-8.17136	0	NBDC
373	2011	53.3228	-8.19702	0	NBDC
374	2011	53.2395	-8.16561	0	NBDC
375	2011	53.2337	-8.34849	0	NBDC
376	2011	53.328	-8.36188	0	NBDC
377	2011	53.4136	-8.42039	0	NBDC
378	2011	53.411	-8.58568	0	NBDC
379	2011	53.3261	-8.59302	0	NBDC
380	2011	53.2308	-8.5867	0	NBDC
381	2011	53.2294	-8.73223	0	NBDC
382	2011	53.3245	-8.7425	0	NBDC
383	2011	53.409	-8.75111	0	NBDC
384	2011	53.4095	-8.87777	0	NBDC
385	2011	53.499	-8.89349	0	NBDC
386	2011	53.499	-9.0456	0	NBDC
387	2011	53.407	-9.04361	0	NBDC
388	2011	53.3167	-9.04714	0	NBDC
389	2011	53.2331	-8.95692	0	NBDC
390	2011	53.233	-8.88022	0	NBDC
391	2011	53.3189	-8.8618	0	NBDC
392	2012	53.7492	-7.08973	0	NBDC
393	2012	53.7465	-7.08827	0	NBDC
394	2012	53.7449	-7.11256	0	NBDC
395	2012	53.744	-7.11864	0	NBDC
396	2012	53.7234	-7.12362	0	NBDC
397	2012	53.727	-7.12809	0	NBDC
398	2012	53.719	-7.1328	0	NBDC
399	2012	53.719	-7.14037	0	NBDC
400	2012	53.7177	-7.20402	0	NBDC
401	2012	53.7059	-7.19212	0	NBDC
402	2012	53.6914	-7.16364	0	NBDC
403	2012	53.6919	-7.11519	0	NBDC
404	2012	53.678	-7.18812	0	NBDC
405	2012	53.6889	-7.20305	0	NBDC
406	2012	53.6865	-7.24245	0	NBDC
407	2012	53.681	-7.22438	0	NBDC
408	2012	53.6818	-7.21831	0	NBDC
409	2012	53.7295	-7.22198	0	NBDC
410	2012	53.7346	-7.18248	0	NBDC
411	2012	53.762	-7.12281	0	NBDC
412	2012	52.2354	-9.42883	0	NBDC
413	2012	52.2374	-9.4132	0	NBDC
414	2012	52.2481	-9.37891	0	NBDC
415	2012	52.2566	-9.37972	0	NBDC
416	2012	52.2747	-9.34261	0	NBDC
417	2012	52.3079	-9.32217	0	NBDC
418	2012	52.3157	-9.32416	0	NBDC
419	2012	52.3181	-9.33243	0	NBDC
420	2012	52.3069	-9.35369	0	NBDC
421	2012	52.2823	-9.40698	0	NBDC
422	2012	52.319	-9.38162	0	NBDC
423	2012	52.3103	-9.40977	0	NBDC
424	2012	52.3026	-9.44571	0	NBDC
425	2012	52.2952	-9.44918	0	NBDC
426	2012	52.2891	-9.45541	0	NBDC
427	2012	52.2401	-9.3811	0	NBDC
428	2012	52.235	-9.35936	0	NBDC
429	2012	52.2596	-9.37773	0	NBDC
430	2012	52.2533	-9.39765	0	NBDC
431	2012	52.2533	-9.43181	0	NBDC
432	2012	52.9616	-7.74887	0	NBDC
433	2012	52.9355	-7.73048	0	NBDC
434	2012	52.9398	-7.73655	0	NBDC
435	2012	52.9456	-7.75145	0	NBDC
436	2012	52.9494	-7.75757	0	NBDC
437	2012	52.9397	-7.77315	0	NBDC
438	2012	52.9327	-7.76528	0	NBDC
439	2012	52.9205	-7.73537	0	NBDC
440	2012	52.9108	-7.71354	0	NBDC
441	2012	52.9033	-7.72446	0	NBDC
442	2012	52.8831	-7.75485	0	NBDC
443	2012	52.8769	-7.7756	0	NBDC
444	2012	52.9014	-7.74411	0	NBDC
445	2012	52.8981	-7.76231	0	NBDC
446	2012	52.8802	-7.83117	1	NBDC
447	2012	52.9338	-7.76756	0	NBDC
448	2012	52.8994	-7.7263	0	NBDC
449	2012	52.9091	-7.73648	0	NBDC
450	2012	52.9184	-7.74845	1	NBDC
451	2012	52.9275	-7.74618	0	NBDC
452	2012	53.3292	-6.70577	0	NBDC
453	2012	53.333	-6.73314	0	NBDC
454	2012	53.3325	-6.7377	0	NBDC
455	2012	53.3306	-6.79284	0	NBDC
456	2012	53.3143	-6.79167	0	NBDC
457	2012	53.3318	-6.7958	0	NBDC
458	2012	53.3399	-6.75737	0	NBDC
459	2012	53.3486	-6.75111	0	NBDC
460	2012	53.3487	-6.75849	0	NBDC
461	2012	53.3553	-6.76181	0	NBDC
462	2012	53.3673	-6.7877	0	NBDC
463	2012	53.3737	-6.79002	0	NBDC
464	2012	53.3892	-6.73665	0	NBDC
465	2012	53.3966	-6.69491	0	NBDC
466	2012	53.3827	-6.67977	0	NBDC
467	2012	53.3936	-6.67985	0	NBDC
468	2012	53.3127	-6.75545	0	NBDC
469	2012	53.3143	-6.75572	0	NBDC
470	2012	53.3787	-6.75606	0	NBDC
471	2012	53.3747	-6.74622	0	NBDC
472	2012	52.6946	-7.7134	0	NBDC
473	2012	52.7075	-7.71983	0	NBDC
474	2012	52.7351	-7.71249	0	NBDC
475	2012	52.7468	-7.72231	1	NBDC
476	2012	52.758	-7.7089	0	NBDC
477	2012	52.7608	-7.70569	0	NBDC
478	2012	52.7611	-7.70245	0	NBDC
479	2012	52.7508	-7.71106	0	NBDC
480	2012	52.7723	-7.76792	0	NBDC
481	2012	52.771	-7.77614	0	NBDC
482	2012	52.7272	-7.83716	1	NBDC
483	2012	52.7096	-7.8248	0	NBDC
484	2012	52.6949	-7.81224	0	NBDC
485	2012	52.7067	-7.82443	0	NBDC
486	2012	52.7008	-7.81243	0	NBDC
487	2012	52.7119	-7.81327	0	NBDC
488	2012	52.7112	-7.76943	0	NBDC
489	2012	52.7076	-7.73015	1	NBDC
490	2012	52.7143	-7.66665	0	NBDC
491	2012	52.6972	-7.63536	0	NBDC
492	2012	52.4976	-9.05643	0	NBDC
493	2012	52.5018	-9.06501	0	NBDC
494	2012	52.495	-9.08779	0	NBDC
495	2012	52.5007	-9.10567	0	NBDC
496	2012	52.4966	-9.12107	0	NBDC
497	2012	52.4936	-9.11842	0	NBDC
498	2012	52.4912	-9.12796	0	NBDC
499	2012	52.4917	-9.13535	0	NBDC
500	2012	52.4886	-9.14905	0	NBDC
501	2012	52.4681	-9.15024	0	NBDC
502	2012	52.4469	-9.13789	0	NBDC
503	2012	52.4351	-9.123	0	NBDC
504	2012	52.4479	-9.0864	0	NBDC
505	2012	52.4487	-9.07461	0	NBDC
506	2012	52.4559	-9.10343	0	NBDC
507	2012	52.4817	-9.10767	0	NBDC
508	2012	52.4714	-9.13774	0	NBDC
509	2012	52.4726	-9.13803	0	NBDC
510	2012	52.4753	-9.15025	0	NBDC
511	2012	52.4998	-9.13177	0	NBDC
512	2012	52.9677	-8.2404	0	NBDC
513	2012	52.9722	-8.2408	0	NBDC
514	2012	52.9814	-8.24811	0	NBDC
515	2012	52.9814	-8.24811	0	NBDC
516	2012	52.9854	-8.25924	0	NBDC
517	2012	52.9963	-8.26253	0	NBDC
518	2012	52.9983	-8.26674	0	NBDC
519	2012	53.0125	-8.26834	0	NBDC
520	2012	53.0092	-8.26281	0	NBDC
521	2012	53.0108	-8.25779	0	NBDC
522	2012	53.0359	-8.23862	0	NBDC
523	2012	53.0376	-8.23444	0	NBDC
524	2012	53.0428	-8.2367	0	NBDC
525	2012	53.0453	-8.18605	0	NBDC
526	2012	53.0405	-8.17949	0	NBDC
527	2012	53.0409	-8.18004	0	NBDC
528	2012	53.0326	-8.17491	0	NBDC
529	2012	53.0316	-8.18939	0	NBDC
530	2012	53.0404	-8.20817	0	NBDC
531	2012	53.0373	-8.2095	0	NBDC
532	2012	52.6108	-8.42006	0	NBDC
533	2012	52.6192	-8.41237	1	NBDC
534	2012	52.6268	-8.41583	1	NBDC
535	2012	52.6339	-8.42753	0	NBDC
536	2012	52.6483	-8.41191	0	NBDC
537	2012	52.6553	-8.39995	0	NBDC
538	2012	52.6808	-8.39054	0	NBDC
539	2012	52.689	-8.40121	0	NBDC
540	2012	52.6901	-8.40025	0	NBDC
541	2012	52.6886	-8.38054	0	NBDC
542	2012	52.6901	-8.36687	0	NBDC
543	2012	52.6835	-8.36918	1	NBDC
544	2012	52.6602	-8.35511	0	NBDC
545	2012	52.6583	-8.36111	0	NBDC
546	2012	52.6422	-8.35934	0	NBDC
547	2012	52.6305	-8.35473	0	NBDC
548	2012	52.6308	-8.35407	0	NBDC
549	2012	52.6108	-8.29839	0	NBDC
550	2012	52.6155	-8.39104	0	NBDC
551	2012	52.6117	-8.30557	0	NBDC
552	2012	53.6677	-7.99009	0	NBDC
553	2012	53.6556	-7.98955	0	NBDC
554	2012	53.6514	-7.99412	0	NBDC
555	2012	53.6433	-7.99167	0	NBDC
556	2012	53.64	-7.98493	0	NBDC
557	2012	53.6432	-7.96595	0	NBDC
558	2012	53.6249	-7.95431	0	NBDC
559	2012	53.5893	-7.98664	0	NBDC
560	2012	53.591	-7.97291	0	NBDC
561	2012	53.596	-7.95199	0	NBDC
562	2012	53.6024	-7.93452	0	NBDC
563	2012	53.622	-7.91792	0	NBDC
564	2012	53.6255	-7.91536	0	NBDC
565	2012	53.6293	-7.91009	0	NBDC
566	2012	53.618	-7.87376	0	NBDC
567	2012	53.6052	-7.85833	0	NBDC
568	2012	53.6028	-7.86988	0	NBDC
569	2012	53.6328	-7.91535	0	NBDC
570	2012	53.6544	-7.9292	0	NBDC
571	2012	53.6645	-7.95353	0	NBDC
572	2011	51.8981	-8.44381	1	NBDC
573	2011	51.9017	-8.44094	1	NBDC
574	2011	51.9008	-8.43076	1	NBDC
575	2011	51.899	-8.42493	0	NBDC
576	2011	51.8991	-8.40169	0	NBDC
577	2011	51.8902	-8.3958	0	NBDC
578	2011	51.8883	-8.41176	0	NBDC
579	2011	51.8874	-8.41465	0	NBDC
580	2011	51.8855	-8.42916	0	NBDC
581	2011	51.8837	-8.4364	0	NBDC
582	2011	51.9045	-8.42062	0	NBDC
583	2011	51.9045	-8.41917	0	NBDC
584	2011	51.9054	-8.41337	0	NBDC
585	2011	51.9063	-8.40466	0	NBDC
586	2011	51.9063	-8.4003	0	NBDC
587	2011	51.9135	-8.40182	0	NBDC
588	2011	51.9198	-8.40768	0	NBDC
589	2011	51.9197	-8.41931	0	NBDC
590	2011	51.9062	-8.42936	0	NBDC
591	2011	51.9035	-8.42788	0	NBDC
592	2013	52.3778	-6.95667	0	NBDC
593	2013	52.3792	-6.91846	0	NBDC
594	2013	52.379	-6.88763	0	NBDC
595	2013	52.377	-6.86712	0	NBDC
596	2013	52.374	-6.83636	0	NBDC
597	2013	52.3763	-6.80105	0	NBDC
598	2013	52.3779	-6.77752	0	NBDC
599	2013	52.373	-6.74535	0	NBDC
600	2013	52.3781	-6.70996	0	NBDC
601	2013	52.3743	-6.69245	0	NBDC
602	2013	52.3913	-6.68607	0	NBDC
603	2013	52.3916	-6.71544	0	NBDC
604	2013	52.391	-6.74484	0	NBDC
605	2013	52.3949	-6.77558	0	NBDC
606	2013	52.3934	-6.805	0	NBDC
607	2013	52.3928	-6.83586	0	NBDC
608	2013	52.3904	-6.86677	0	NBDC
609	2013	52.3943	-6.89605	0	NBDC
610	2013	52.3945	-6.91808	0	NBDC
611	2013	52.4089	-6.92214	0	NBDC
612	2013	52.414	-6.88674	0	NBDC
613	2013	52.411	-6.8589	0	NBDC
614	2013	52.4108	-6.74574	0	NBDC
615	2013	52.4123	-6.71484	0	NBDC
616	2013	52.4129	-6.68837	0	NBDC
617	2013	52.5605	-9.29095	0	NBDC
618	2013	52.5615	-9.28213	0	NBDC
619	2013	52.5652	-9.26749	0	NBDC
620	2013	52.5733	-9.27215	0	NBDC
621	2013	52.5912	-9.19446	0	NBDC
622	2013	52.5893	-9.20326	0	NBDC
623	2013	52.5903	-9.18558	0	NBDC
624	2013	52.5949	-9.1798	0	NBDC
625	2013	52.608	-9.12406	0	NBDC
626	2013	52.6018	-9.118	0	NBDC
627	2013	52.6002	-9.0973	0	NBDC
628	2013	52.6029	-9.09884	0	NBDC
629	2013	52.5958	-8.98208	0	NBDC
630	2013	52.5922	-8.98052	0	NBDC
631	2013	52.6039	-8.97931	0	NBDC
632	2013	52.6067	-8.97199	0	NBDC
633	2013	52.6258	-8.81292	0	NBDC
634	2013	52.6213	-8.81284	0	NBDC
635	2013	52.6133	-8.80236	0	NBDC
636	2013	52.6197	-8.78919	0	NBDC
637	2013	52.6327	-8.72739	1	NBDC
638	2013	52.6192	-8.72273	1	NBDC
639	2013	52.6157	-8.71529	0	NBDC
640	2013	52.6049	-8.71217	1	NBDC
641	2012	52.5793	-7.22333	0	NBDC
642	2012	52.6631	-7.40511	1	NBDC
643	2012	52.6854	-7.38115	1	NBDC
644	2012	52.7043	-7.58947	1	NBDC
645	2012	52.6901	-7.64285	1	NBDC
646	2012	52.5932	-7.1493	0	NBDC
647	2012	52.6317	-7.12345	0	NBDC
648	2012	52.6555	-7.18208	0	NBDC
649	2012	52.6744	-7.33695	0	NBDC
650	2012	52.6405	-7.3744	1	NBDC
651	2012	52.679	-7.54536	1	NBDC
652	2012	52.6169	-7.54009	1	NBDC
653	2012	52.5727	-7.17772	0	NBDC
654	2012	52.568	-7.14831	0	NBDC
655	2012	52.6253	-7.39824	1	NBDC
656	2012	52.5946	-7.36915	1	NBDC
657	2012	52.6232	-7.34511	0	NBDC
658	2012	52.6136	-7.60656	1	NBDC
659	2012	52.6397	-7.63144	1	NBDC
660	2012	52.5922	-7.65102	1	NBDC
661	2012	52.6338	-7.17214	0	NBDC
662	2012	52.6548	-7.09047	0	NBDC
663	2012	52.633	-7.32429	0	NBDC
664	2012	52.6552	-7.44807	1	NBDC
665	2012	52.6342	-7.58865	1	NBDC
666	2012	52.6728	-7.58977	1	NBDC
667	2010	53.4006	-8.78251	0	NBDC
668	2010	53.4382	-8.80276	0	NBDC
669	2010	53.4664	-8.74457	0	NBDC
670	2010	53.4511	-8.75333	0	NBDC
671	2010	53.5051	-8.74223	0	NBDC
672	2010	53.514	-8.75143	0	NBDC
673	2010	53.5295	-8.72003	0	NBDC
674	2010	53.497	-8.73757	0	NBDC
675	2010	53.4872	-8.72384	0	NBDC
676	2010	53.5059	-8.7543	0	NBDC
677	2010	53.4999	-8.71351	0	NBDC
678	2010	53.1383	-8.77026	0	NBDC
679	2010	53.1508	-8.78992	0	NBDC
680	2010	53.1294	-8.75666	0	NBDC
681	2010	53.1411	-8.75686	0	NBDC
682	2010	53.5654	-8.72064	0	NBDC
683	2010	53.5985	-8.74688	0	NBDC
684	2010	53.6572	-8.70103	0	NBDC
685	2010	53.6157	-8.71999	0	NBDC
686	2010	53.937	-8.78489	0	NBDC
687	2010	53.8822	-8.78082	0	NBDC
688	2010	54.0062	-8.77246	0	NBDC
689	2010	53.726	-8.76581	0	NBDC
690	2010	53.7388	-8.73118	0	NBDC
691	2010	53.7083	-8.7246	0	NBDC
692	2010	53.6849	-8.71814	0	NBDC
693	2010	53.8007	-8.7444	0	NBDC
694	2010	53.6544	-7.71641	0	NBDC
695	2010	53.6703	-7.62855	0	NBDC
696	2010	53.6749	-7.63759	0	NBDC
697	2010	53.6122	-7.71065	0	NBDC
698	2010	53.5467	-7.77445	0	NBDC
699	2010	53.5091	-7.85002	0	NBDC
700	2010	53.4669	-7.86522	0	NBDC
701	2010	53.4255	-7.84429	0	NBDC
702	2010	53.36	-7.87157	0	NBDC
703	2010	53.2818	-7.85381	0	NBDC
704	2010	53.2126	-7.88997	0	NBDC
705	2010	53.1309	-7.90662	0	NBDC
706	2010	53.4309	-7.84427	0	NBDC
707	2010	53.4147	-7.83982	0	NBDC
708	2010	53.4067	-7.85188	0	NBDC
709	2010	53.3932	-7.85193	0	NBDC
710	2010	52.8611	-8.26649	1	NBDC
711	2010	52.8601	-8.27985	0	NBDC
712	2010	52.8457	-8.28866	1	NBDC
713	2010	52.4866	-7.90505	0	NBDC
714	2010	52.4794	-7.90801	1	NBDC
715	2010	52.4929	-7.88001	1	NBDC
716	2010	52.2098	-7.20053	0	NBDC
717	2010	52.1923	-7.27396	0	NBDC
718	2010	52.3889	-7.11211	0	NBDC
719	2010	52.399	-7.02082	0	NBDC
720	2010	52.3826	-6.89488	0	NBDC
721	2010	52.3678	-6.94076	0	NBDC
722	2010	52.3602	-6.90424	0	NBDC
723	2010	52.3607	-6.86019	0	NBDC
724	2010	52.3935	-7.00919	0	NBDC
725	2010	52.4017	-7.02076	0	NBDC
726	2010	52.4207	-7.04091	0	NBDC
727	2010	52.4161	-7.02779	0	NBDC
728	2010	52.417	-7.02483	0	NBDC
729	2010	52.4152	-7.0234	0	NBDC
730	2010	52.4137	-7.05429	0	NBDC
731	2010	52.4181	-7.04685	0	NBDC
732	2010	52.4146	-7.05281	0	NBDC
733	2010	52.408	-7.02209	0	NBDC
734	2010	52.4716	-8.76593	0	NBDC
735	2010	52.4761	-8.75571	0	NBDC
736	2010	52.4697	-8.77767	0	NBDC
737	2010	53.1309	-7.90662	0	NBDC
738	2010	53.1327	-7.91408	0	NBDC
739	2010	53.1345	-7.91557	0	NBDC
740	2010	53.1372	-7.92154	0	NBDC
741	2011	52.5746	-9.14091	0	NBDC
742	2011	52.5727	-9.15413	0	NBDC
743	2011	52.6601	-8.44409	1	NBDC
744	2011	52.6601	-8.45148	1	NBDC
745	2011	52.4958	-8.40857	1	NBDC
746	2011	52.4977	-8.38797	1	NBDC
747	2011	52.8007	-8.73908	0	NBDC
748	2011	52.7953	-8.73158	0	NBDC
749	2011	52.8079	-8.72586	0	NBDC
750	2011	52.8134	-8.70667	0	NBDC
751	2011	52.4384	-7.4052	0	NBDC
752	2011	52.4303	-7.39355	0	NBDC
753	2011	53.7083	-8.71703	0	NBDC
754	2011	53.7082	-8.73065	0	NBDC
755	2011	53.7064	-8.73819	0	NBDC
756	2011	53.3636	-7.87606	0	NBDC
757	2011	53.3636	-7.87606	0	NBDC
758	2011	52.6091	-9.10785	0	NBDC
759	2011	52.6126	-9.11975	0	NBDC
760	2011	52.6126	-9.11827	0	NBDC
761	2012	52.7892	-7.48343	1	NBDC
762	2012	52.9292	-8.27176	1	NBDC
763	2008	52.5981	-7.95498	1	NBDC
764	2008	52.5504	-7.97272	1	NBDC
765	2008	52.4768	-8.00515	1	NBDC
766	2008	52.5468	-7.96978	1	NBDC
767	2012	52.4444	-7.99044	1	NBDC
768	2012	52.656	-8.56374	1	NBDC
769	2011	52.199	-7.92321	1	NBDC
770	2012	52.5418	-7.62489	1	NBDC
771	2012	52.1685	-7.92473	1	NBDC
772	2012	52.6268	-8.05685	1	NBDC
773	2012	52.6268	-8.05685	1	NBDC
774	2010	52.8138	-8.43379	1	NBDC
775	2012	52.9305	-7.53529	1	NBDC
776	2013	52.6042	-7.82214	1	NBDC
777	2009	52.3662	-7.98018	1	NBDC
778	2013	53.5818	-7.30372	1	NBDC
779	2013	52.9503	-7.96354	1	NBDC
780	2013	53.588	-7.30461	1	NBDC
781	2013	53.5943	-7.29847	1	NBDC
782	2013	53.606	-7.29525	1	NBDC
783	2013	53.6149	-7.28755	0	NBDC
784	2013	53.5836	-7.31525	1	NBDC
785	2013	53.5837	-7.33488	1	NBDC
786	2013	53.5829	-7.34848	0	NBDC
787	2013	53.5848	-7.36355	0	NBDC
788	2013	53.5844	-7.30316	1	NBDC
789	2013	53.5834	-7.28506	0	NBDC
790	2013	53.5824	-7.26545	1	NBDC
791	2013	53.5841	-7.25183	1	NBDC
792	2013	53.5791	-7.31382	1	NBDC
793	2013	53.5729	-7.32448	1	NBDC
794	2013	53.563	-7.32917	1	NBDC
795	2013	53.5595	-7.33828	1	NBDC
796	2013	53.448	-7.33098	0	NBDC
797	2013	53.4427	-7.33709	0	NBDC
798	2013	53.431	-7.33576	0	NBDC
799	2013	53.422	-7.32989	0	NBDC
800	2013	53.378	-7.34711	0	NBDC
801	2013	53.3799	-7.3576	0	NBDC
802	2013	53.3826	-7.36507	0	NBDC
803	2013	52.153	-8.47317	1	NBDC
804	2013	52.108	-8.5781	1	NBDC
805	2012	52.35	-7.605	1	NBDC
806	2010	52.612	-9.119	1	NBDC
807	2009	52.5261	-8.10976	1	Pellet
808	2008	52.5181	-8.02577	1	Pellet
809	2009	52.5432	-8.04642	1	Pellet
810	2009	52.4687	-7.99484	1	Pellet
811	2009	52.4434	-7.83014	1	Pellet
812	2008	52.546	-7.99778	1	Pellet
813	2009	52.8721	-7.97846	1	Pellet
814	2009	52.4525	-7.98014	1	Pellet
815	2009	52.6373	-7.74963	1	Pellet
816	2009	52.7552	-7.82745	1	Pellet
817	2009	52.8647	-8.23088	1	Pellet
818	2009	52.88	-8.22799	1	Pellet
819	2007	52.4866	-8.02723	1	Pellet
820	2008	52.4795	-7.9816	1	Pellet
821	2008	52.4032	-8.42828	1	Pellet
822	2009	52.5833	-8.56429	1	Pellet
823	2008	52.542	-8.53723	1	Pellet
824	2010	52.5666	-7.92257	1	Pellet
825	2009	52.5729	-8.10988	1	Pellet
826	2010	52.5825	-8.26185	1	Pellet
827	2008	52.3626	-7.52366	0	Pellet
828	2008	52.3429	-9.02342	0	Pellet
829	2008	52.506	-9.07286	0	Pellet
830	2009	53.0274	-7.80848	0	Pellet
831	2006	53.0813	-8.1992	0	Pellet
832	2007	53.0813	-8.1992	0	Pellet
833	2008	53.0813	-8.1992	0	Pellet
834	2006	53.0716	-8.13053	0	Pellet
835	2007	53.0716	-8.13053	0	Pellet
836	2008	53.0716	-8.13053	0	Pellet
837	2008	52.8161	-8.96182	0	Pellet
838	2007	52.2286	-8.66955	0	Pellet
839	2009	52.2305	-9.38089	0	Pellet
840	2009	52.1708	-9.7547	0	Pellet
841	2009	52.3023	-9.79215	0	Pellet
842	2009	52.3118	-7.12832	0	Pellet
843	2009	51.9586	-10.2367	0	Pellet
844	2009	53.3384	-7.51735	0	Pellet
845	2008	53.4044	-8.38263	0	Pellet
846	2009	53.1857	-8.02617	0	Pellet
847	2009	51.8393	-8.83931	0	Pellet
848	2007	52.0441	-9.48737	0	Pellet
849	2009	52.0441	-9.48737	0	Pellet
850	2009	53.5628	-8.97112	0	Pellet
851	2009	54.2383	-8.56821	0	Pellet
852	2009	53.715	-9.22606	0	Pellet
853	2009	53.5613	-8.0445	0	Pellet
854	2009	52.3697	-6.39746	0	Pellet
855	2007	53.1956	-8.08602	0	Pellet
856	2006	53.1956	-8.08602	0	Pellet
857	2010	53.023	-7.87258	1	Pellet
858	2010	52.7885	-7.85992	1	Pellet
859	2010	52.8047	-7.90139	1	Pellet
860	2009	52.168	-8.74171	0	Pellet
861	2009	52.1662	-9.26928	0	Pellet
862	2010	51.6035	-9.27481	0	Pellet
863	2010	51.547	-9.17846	0	Pellet
864	2006	53.1272	-8.19045	0	Pellet
865	2006	52.1058	-9.10848	0	Pellet
866	2007	52.1058	-9.10848	0	Pellet
867	2007	51.8602	-8.14878	0	Pellet
868	2007	52.4331	-6.57014	0	Pellet
869	2007	51.786	-8.99338	0	Pellet
870	2008	52.8581	-6.81305	0	Pellet
871	2010	52.7402	-8.42269	1	Pellet
872	2010	53.5313	-8.29028	0	Pellet
873	2010	52.5782	-8.80909	0	Pellet
874	2011	52.8735	-8.72844	0	Pellet
875	2008	52.8735	-8.72844	0	Pellet
876	2010	52.8735	-8.72844	0	Pellet
877	2008	52.4793	-8.50703	0	Pellet
878	2011	52.3632	-7.72916	1	Pellet
879	2011	52.2952	-8.80979	0	Pellet
880	2011	52.3296	-8.76935	0	Pellet
881	2011	52.1651	-8.90388	0	Pellet
882	2011	52.2234	-9.02799	0	Pellet
883	2011	52.13	-9.29454	0	Pellet
884	2011	52.196	-9.25258	0	Pellet
885	2011	52.1836	-9.23907	0	Pellet
886	2013	52.7903	-7.85251	1	Pellet
887	2013	52.2299	-8.59492	1	Pellet
888	2013	52.2235	-8.62703	1	Pellet
889	2013	52.3495	-7.64853	1	Pellet
890	2013	52.3626	-7.52366	1	Pellet
891	2013	52.5435	-8.76129	1	Pellet
892	2009	52.5261	-8.10976	1	Pellet
893	2009	52.542	-8.53723	0	Pellet
894	2009	52.4542	-7.83451	1	Pellet
895	2009	52.5729	-8.10988	1	Pellet
896	2009	52.6187	-7.9461	0	Pellet
897	2009	52.4469	-7.78159	1	Pellet
898	2009	52.5011	-9.02267	0	Pellet
899	2009	52.5435	-8.76129	0	Pellet
900	2010	52.5435	-8.76129	0	Pellet
901	2011	52.5435	-8.76129	0	Pellet
902	2009	53.0372	-8.25565	0	Pellet
903	2010	52.3023	-9.79215	0	Pellet
904	2009	53.2375	-8.97573	0	Pellet
905	2010	51.6732	-8.81167	0	Pellet
906	2010	52.1568	-9.59779	0	Pellet
907	2011	52.6298	-7.6138	1	Pellet
908	2011	51.721	-9.4478	0	Pellet
909	2011	53.0068	-8.16609	1	Pellet
910	2011	53.1858	-8.66996	0	Pellet
911	2011	53.3396	-9.72123	0	Pellet
912	2011	53.3778	-8.3872	0	Pellet
913	2011	53.2522	-9.31168	0	Pellet
914	2011	53.209	-8.82092	0	Pellet
915	2011	51.4799	-9.60426	0	Pellet
916	2012	52.1626	-10.3726	0	Pellet
917	2012	52.2714	-10.1865	0	Pellet
918	2012	52.2683	-10.1696	0	Pellet
919	2012	52.4769	-9.65205	0	Pellet
920	2012	52.1708	-9.7547	0	Pellet
921	2012	52.3023	-9.79215	0	Pellet
922	2008	52.2236	-8.39583	0	Pellet
923	2008	52.4138	-7.93313	1	Pellet
924	2008	52.5825	-8.25742	1	Pellet
925	2008	52.5468	-7.89018	1	Pellet
926	2008	52.579	-8.19692	1	Pellet
927	2008	52.5683	-7.86948	0	Pellet
928	2010	52.2916	-8.03737	1	Pellet
929	2010	52.2737	-8.01391	0	Pellet
930	2010	52.3141	-7.94941	1	Pellet
931	2009	53.4773	-6.72956	0	Pellet
932	2009	52.519	-7.89909	1	Pellet
933	2008	52.4794	-8.039	1	Pellet
934	2008	52.3126	-8.59896	0	Pellet
935	2011	52.8211	-8.78096	0	Pellet
936	2010	52.551	-8.85134	0	Pellet
937	2008	52.5197	-8.51928	0	Pellet
938	2010	52.4656	-8.53924	0	Pellet
939	2011	52.3976	-7.83472	1	Pellet
940	2008	52.518	-7.19053	0	Pellet
941	2011	52.866	-7.57607	0	Pellet
942	2008	52.5635	-8.33104	1	Pellet
943	2008	52.6187	-7.9461	1	Pellet
944	2008	52.5388	-7.98599	1	Pellet
945	2008	52.3518	-7.86571	1	Pellet
946	2008	52.4901	-7.79905	1	Pellet
947	2008	52.6088	-7.91512	1	Pellet
948	2010	53.3199	-9.8345	0	Pellet
949	2011	53.3199	-9.8345	0	Pellet
950	2011	53.3654	-9.13638	0	Pellet
951	2008	52.8712	-7.85223	0	Pellet
952	2011	52.4218	-7.32311	0	Pellet
953	2011	53.3204	-7.85068	0	Pellet
954	2012	52.3272	-6.93	0	Pellet
955	2009	52.6612	-8.38794	1	NBDC
956	2009	52.4272	-8.17567	1	NBDC
957	2010	52.535	-7.78705	1	NBDC
958	2011	52.6543	-8.56224	1	NBDC
959	2011	52.6036	-8.63097	1	NBDC
960	2012	52.3646	-7.59704	1	NBDC
961	2012	52.3581	-8.47041	1	NBDC
962	2013	52.5435	-8.76129	1	NBDC
